# Supplementary material for: Status of Insecticide Resistance and Its Mechanisms in Anopheles gambiae and Anopheles coluzzii Populations from Forest Settings in South Cameroon
Source: Genes (Basel). 2019 Sep 24;10(10):741. doi: 10.3390/genes10100741 (PMC6827028; doi:10.3390/genes10100741)
Supplement: Supplementary file 1 [file genes-10-00741-s001.zip]

Archive with 6 entries (5 files):
- genes-575546-supplementary/
- genes-575546-supplementary/Figure S1.docx
- genes-575546-supplementary/Figure S2 Gene expression analysis in the five populations of the study.docx
- genes-575546-supplementary/Table S1 List of primers and probes used in the present study.docx
- genes-575546-supplementary/Table S2_CHC.xlsx
- genes-575546-supplementary/Table S3 Summary of all resistance mechanisms for each of the study.docx
