# Supplementary material for: Status of Insecticide Resistance and Its Mechanisms in Anopheles gambiae and Anopheles coluzzii Populations from Forest Settings in South Cameroon
Source: Genes (Basel). 2019 Sep 24;10(10):741. doi: 10.3390/genes10100741 (PMC6827028; doi:10.3390/genes10100741)
Supplement: Supplementary file 1 [file genes-10-00741-s001.zip › genes-575546-supplementary/Table S2_CHC.xlsx]

## Sheet: ng HC mg mosquitoe
Total hydrocarbons in mosquitoes_Bamou Roland
ID	Label	Dry weight (mg)	ng HC/mg mosquito	Average	stdev
1_NG	NG1	7.2	2588.59	2463.25	250.956		An. coluzzi
2_NG	NG2	6.2	2626.85				An. gambiae
3_NG	NG6	6.4	2174.32				65% coluzzi and 35% gambiae
4_Bastos	B2	8.9	1609.53	1675.56	76.0964
5_Bastos	B5	9.9	1658.38
6_Bastos	B7	9.9	1758.78
7_Nyabessan	Nya2	12.2	1230.22	1231.38	2.33759
8_Nyabessan	Nya3	11.8	1234.07
9_Nyabessan	Nya4	12.4	1229.85
10_Kolondom	KO1	10.8	1197.07	1158.18	49.2201
11_Kolondom	KO2	11.1	1174.62
12_Kolondom	KO3	10.9	1102.84
13_Kisumu	Kis1	12.4	1710.33	1675.08	45.553
14_Kisumu	Kis3	13.5	1691.27
15_Kisumu	Kis4	12.5	1623.64
16_Badjock	Bad1	9.8	1317.51	1359.68	45.3079
17_Badjock	Bad2	8.6	1353.96
18_Badjock	Bad3	9.1	1407.58

## Sheet: Relative abundance
Relative abundance
ID	1	2	3	4	5	6	7	8	9	10	11	12	13	14	15	16	17	18
Peak no.	NG1	NG2	NG6	B2	B5	B7	Nya2	Nya3	Nya4	KO1	KO2	KO3	Kis1	Kis3	Kis4	Bad1	Bad2	Bad3
7	2.4928	2.45551	2.49962	2.78789	2.60919	2.51467	2.94655	2.97697	2.68766	2.71945	3.01207	2.98389	2.38493	2.32836	2.27581	2.93079	3.02798	2.97306
10	1.0386	1.08132	1.07807	1.08102	0.690659	0.686318	1.05589	0.898585	0.997514	0.894003	0.757614	0.969963	0.614129	0.597772	0.64446	0.632692	0.784019	0.571016
12	6.24097	6.08706	6.28233	5.44735	5.15931	5.08001	5.62565	5.39971	5.22631	5.25267	5.33872	5.52771	5.52899	5.58996	5.47609	5.11928	5.45826	4.98055
15	0.872019	0.940435	0.930461	0.897716	0.774694	0.774408	0.918825	0.911592	0.863671	0.973126	0.856224	0.798257	0.634088	0.654918	0.624048	0.896223	0.970369	0.912996
18	2.24546	2.50939	2.30043	1.72472	2.03557	1.79881	2.20726	2.33286	2.12498	1.32696	2.17377	2.35464	2.32589	1.97704	1.97805	1.92177	2.01802	2.06763
19	5.98141	5.08171	6.25502	5.64486	5.20032	5.58603	5.98512	5.74196	6.0409	6.50307	4.96559	5.41518	5.91564	6.16785	5.81613	7.21488	7.52275	7.1982
20	3.57798	3.80431	3.54637	3.18326	2.8709	2.68195	3.12803	3.171	3.07342	2.63897	3.22456	3.36776	3.25093	3.11839	2.95736	2.76615	2.85871	2.7334
24	0.588615	0.553749	0.557292	0.579707	0.551824	0.549426	0.559406	0.589069	0.554526	0.617202	0.494185	0.529527	0.439698	0.437959	0.434561	0.556505	0.548661	0.547442
25	0.991834	1.04657	0.983206	0.854575	0.925023	0.862386	0.958966	0.965826	0.945986	0.853456	0.982884	1.08718	0.946212	0.919038	0.943729	0.880672	0.950346	0.901424
27	2.71628	3.08782	2.8531	2.39649	3.02385	2.88838	2.70258	2.78687	2.84292	2.04686	2.99968	2.87826	2.78805	2.37379	2.45827	2.88266	2.8719	3.13293
28	1.52886	1.1884	1.62223	1.28416	1.34858	1.46155	1.42074	1.37779	1.57058	1.72161	1.17385	1.27818	1.69461	1.80037	1.79142	1.91309	2.01835	1.99615
29	9.70749	9.55141	10.0202	9.4894	9.74819	9.44915	9.81677	9.95166	10.2063	9.07971	9.98939	10.3882	9.95746	9.57647	9.81848	10.2975	10.4598	10.3997
32	0.800178	0.792333	0.794394	0.713816	0.782497	0.776527	0.755748	0.749907	0.802824	0.775009	0.788984	0.843081	0.735297	0.685144	0.74595	0.755095	0.800782	0.788817
36	0	0	0	0	0	0	0	0	0	0	0	0	0.202246	0.220757	0.230025	0.201343	0	0
37	2.86621	2.78102	3.12479	3.02948	3.39776	3.4335	3.1114	3.12556	3.33647	3.25482	3.09796	3.25891	3.189	3.1398	3.21616	3.54304	3.63709	3.72508
38	1.96022	2.1297	2.13627	2.63988	3.03796	2.93937	2.49976	2.27361	2.47538	2.38454	2.91583	2.95898	2.32056	2.28776	2.50086	2.3274	2.40392	2.47017
41	0.53773	0.49727	0.605528	0.568685	0.678372	0.700768	0.636582	0.618105	0.686181	0.765477	0.588277	0.684507	0.694013	0.729063	0.718295	0.717165	0.754129	0.780729
42	1.4723	1.50377	1.52464	1.94614	2.40098	2.40984	2.18701	1.9894	2.19863	2.27801	2.27834	2.4319	2.12092	2.17123	2.32473	1.95618	1.96504	2.09229
46	0.701688	1.00514	0.776891	1.02346	1.02749	1.2401	1.22484	1.14017	1.2047	0.876881	1.04029	1.03522	0.857053	0.833783	0.759524	0.948075	0.835682	0.859558
49	0.590839	0.629442	0.54642	0.64039	0.430002	0.424407	0.396528	0.395745	0.385702	0.498478	0.463763	0.410025	0.401378	0.411586	0.429118	0.43871	0.463843	0.469616
50	4.73515	5.4949	4.37714	5.676	5.72929	6.012	5.72265	5.53327	5.42832	5.31038	5.80207	5.66104	4.63099	4.49398	4.68434	4.75059	4.60415	4.7761
52	1.21483	1.3398	1.19388	1.23983	1.12645	1.20641	1.1746	1.19395	1.1435	1.33758	1.32781	1.36754	1.10525	1.1782	1.09033	1.01281	0.946128	1.00726
54	1.43708	1.34929	1.5068	1.44776	1.12659	1.217	1.14067	1.23586	1.16889	1.44124	1.17683	1.13304	1.17429	1.18785	1.22246	1.48106	1.5034	1.51167
55	12.3215	12.4728	12.0979	12.5938	11.3086	11.37	11.4551	11.5712	11.1476	12.27	11.9129	11.9077	11.668	11.7429	12.1176	10.9762	10.699	10.9793
57	1.5843	1.53752	1.99141	1.2141	1.11586	1.31656	1.60912	1.17792	1.57196	1.37327	1.22584	1.25079	1.26173	1.72769	1.3326	1.50542	1.45963	1.47091
59	1.43568	1.26914	1.55289	1.59315	1.6385	1.68875	1.6177	1.65335	1.69668	1.84649	1.50173	1.37697	1.51427	1.51451	1.59439	1.99346	2.04071	2.05504
60	13.2543	12.6582	13.2281	12.9344	12.9625	13.2525	12.7094	13.0237	12.8396	13.8467	13.2374	12.4199	13.0955	13.0955	13.5068	13.2429	12.8289	13.2086
62	1.37064	1.46507	1.37918	1.31492	1.35436	1.50248	1.32047	1.36543	1.30337	1.46777	1.37919	1.35365	1.36631	1.36009	1.70628	1.30882	1.26016	1.25751
64	1.19524	1.13348	1.09913	1.31386	1.38309	1.27155	1.23317	1.33793	1.36463	1.37566	1.21003	1.113	1.30543	1.4602	1.30038	1.40873	1.48732	1.4063
65	10.3176	10.2942	9.49808	10.4793	10.8928	10.6384	9.88719	10.3318	10.0065	10.1898	10.1413	9.58321	10.7517	11.0361	10.5305	9.75363	9.34134	9.36166
67	0.740234	0.780505	0.675666	0.730585	0.79298	0.744067	0.665912	0.693595	0.701293	0.727015	0.702608	0.677082	0.796667	0.789356	0.740016	0.628575	0.594856	0.571242
70	3.48191	3.47868	2.96252	3.52919	3.87581	3.52272	3.32643	3.48563	3.40309	3.35371	3.24021	2.95473	4.32879	4.39254	4.0312	3.03863	2.88468	2.79364
Sum	100	100	100	100	100	100	100	100	100	100	100	100	100	100	100	100	100	100
